# Supplementary material for: Sex expression and inbreeding depression in progeny derived from an extraordinary hermaphrodite of Salix subfragilis
Source: Bot Stud. 2014 Jan 14;55:3. doi: 10.1186/1999-3110-55-3 (PMC5432739; doi:10.1186/1999-3110-55-3)
Supplement: Supplementary file 1 — Additional file 1:Genotypes, sex expression and fitness components of 167 progeny.(CSV 14 KB) [file 40529_2013_54_MOESM1_ESM.csv]

Progeny_ID	Sibling_group	Cha472_genotype	Cha522_genotype	Cha591_genotype	Sh058_genotype	Sh123_genotype	Sh124_genotype	Sex	Subcategory	Maximum_stem_length(m)	Total_basal_area(cm2)	Survival(1)_or_death(0)	No_of_germinated_pollen	No_of_nongerminated_pollen	Mean_no_of_ovules	Mean_no_of_seeds
001	Cross_H	165_165	64_80	138_138	250_250	159_178	119_121	Herm	H	4.2	128.3	1	380	129	28.6	21.3
003	Self	165_165	64_86	132_138	244_250	159_159	119_119	Herm	HM	2.4	8.0	0
004	Cross_H	165_165	86_86	132_138	244_250	159_178	121_123	Male		4.0	69.1	1
005	Cross_H	165_165	64_86	138_138	244_250	159_178	119_121	Herm	HM	3.2	37.5	0
006	Self	165_165	64_64	138_138	250_250	159_159	119_119	Male		1.8	15.1	0
009	Self	165_165	64_86	132_138	244_250	159_159	119_123	Herm	H	3.2	30.9	0
010	Self	165_165	64_86	132_138	250_250	159_159	119_119	Female		3.0	18.7	1			30.5	21.8
011	Self	165_165	64_86	132_138	244_250	159_159	119_119	Herm	HM	3.8	40.5	1
012	Self	165_165	64_86	132_132	244_250	159_159	119_123	Male		1.8	5.7	1
013	Self	165_165	64_86	138_138	244_250	159_159	119_123	Herm	HM	3.8	81.1	0
015	Self	165_165	64_64	132_132	244_250	159_159	123_123	Male		3.0	29.4	1
016	Cross_H	153_165	80_86	132_138	244_250	159_178	121_123	Male		4.0	49.1	1
017	Self	165_165	64_86	132_132	250_250	159_159	123_123	Herm	MH	2.2	31.1	0
018	Self	165_165	64_86	132_138	244_250	159_159	119_123	Herm	H	1.4	7.6	0
020	Self	165_165	64_64	132_138	244_244	159_159	123_123	Herm	HM	1.2	13.6	0
021	Self	165_165	64_86	138_138	244_244	159_159	119_123	Herm	HM	3.2	19.1	1
023	Cross_H	165_165	64_80	132_138	244_272	159_178	121_123	Male		3.8	60.7	1
024		165_165	64_84	132_132	244_250	159_159	119_123			1.2	2.4	0
026	Cross_H	165_165	86_86	138_138	250_250	159_178	121_123	Herm	HM	3.8	55.0	1
027	Self	165_165	64_64	138_138	244_250	159_159	123_123	Male		3.0	10.5	0
028	Cross_M	153_165	80_86	132_132	250_272	159_159	121_123	Male		4.6	110.6	1	422	90
029	Self	165_165	64_64	132_132	244_250	159_159	123_123	Herm	MH	3.4	48.8	1
031	Self	165_165	64_86	132_138	244_244	159_159	119_123	Female		3.2	29.8	1
032	Self	165_165	64_86	132_138	244_250	159_159	119_123	Male		2.0	13.2	1
033	Cross_M	165_165	80_86	132_132	250_272	159_159	119_121	Female		4.4	75.3	1			29.8	25.8
034	Cross_H	153_165	64_86	138_138	250_250	159_178	121_123	Herm	HM	3.8	41.0	1			33.5	25.9
036	Cross_M	153_165	80_86	132_132	250_272	159_159	121_123	Female		4.8	114.4	1			31.1	19.1
037	Cross_H	165_165	64_80	132_138	244_272	159_178	121_123	Male		4.8	136.4	1	272	91
039	Cross_H	165_165	64_80	138_138	250_250	159_178	119_121	Male		4.4	58.4	1
040	Self	165_165	64_86	138_138	250_250	159_159	123_123	Female		3.0	9.6	1
041	Self	165_165	64_86	132_138	250_250	159_159	123_123	Female		4.2	51.5	1			31.0	27.3
042	Self	165_165	64_86	132_132	244_250	159_159	123_123	Male		3.8	25.9	1
043	Cross_H	165_165	86_86	132_138	244_250	159_178	121_123	Male		4.6	42.5	1
044	Self	165_165	64_86	132_138	244_244	159_159	123_123	Herm	HM	2.0	13.6	0
046	Cross_M	165_165	80_86	132_134	244_244	159_159	119_121	Male		4.8	102.1	1
047	Cross_M	153_165	64_80	132_134	244_244	159_159	119_121	Herm	MH	6.2	236.2	1
048	Cross_H	165_165	64_80	132_138	250_272	159_178	119_121	Herm	FM	4.6	42.2	1			29.8	27.4
049	Self	165_165	64_86	138_138	244_250	159_159	119_123	Male		2.8	8.6	0
050	Cross_H	165_165	64_80	138_138	250_272	159_178	121_123	Male		5.2	82.2	1
052	Cross_H	165_165	80_86	132_138	244_250	159_178	121_123	Male		4.8	52.7	1
053	Cross_M	153_165	64_80	132_132	244_272	159_159	121_123	Female		4.2	24.9	1
055	Self	165_165	64_64	138_138	244_250	159_159	119_119	Herm	H	4.2	53.1	1
056	Cross_H	153_165	86_86	132_138	250_250	159_178	121_123	Male		5.2	76.7	1
057	Cross_M	153_165	80_86	132_132	244_250	159_159	119_121	Herm	HF	5.8	184.1	1			29.8	23.6
058	Self	165_165	64_86	132_132	250_250	159_159	119_119	Female		2.4	14.0	0
059	Cross_M	153_165	64_80	132_132	244_272	159_159	119_121	Male		5.2	224.5	1	262	34
060	Self	165_165	64_86	132_132	244_250	159_159	123_123	Male		4.0	30.5	0
061	Cross_M	153_165	64_80	134_138	244_244	159_159	121_123	Female		5.6	155.0	1
062	Self	165_165	64_86	132_138	244_250	159_159	123_123	Female		4.6	41.0	1
064	Cross_M	153_165	80_86	134_138	244_250	159_159	119_121	Female		5.2	112.1	1			31.1	23.0
066	Self	165_165	64_86	132_138	244_250	159_159	119_123	Herm	HF	3.6	12.6	1
067	Cross_M	165_165	80_86	134_138	244_250	159_159	121_123	Herm	HM	4.8	40.4	1
068	Self	165_165	64_86	138_138	244_250	159_159	119_123	Herm	H	4.6	20.1	1
069	Self	165_165	64_86	132_132	250_250	159_159	123_123	Female		4.0	17.2	1			32.1	23.6
070	Self	165_165	64_86	132_138	244_244	159_159	119_119	Herm	H	3.2	9.5	1
071	Self	165_165	64_86	132_132	244_250	159_159	119_123	Herm	MH	3.0	12.6	1
073	Self	165_165	64_64	138_138	244_250	159_159	119_123	Herm	HM	3.6	18.6	1
074	Self	165_165	64_86	132_138	244_244	159_159	123_123	Herm	MH	3.4	20.6	1
075	Self	165_165	64_64	132_138	244_244	159_159	119_123	Male		3.2	13.2	1
076	Self	165_165	86_86	132_138	250_250	159_159	119_119	Female		3.4	13.0	0
077	Cross_H	153_165	86_86	132_138	250_250	159_178	121_123	Male		4.2	33.8	1
078	Cross_H	165_165	64_80	138_138	244_272	159_178	119_121	Herm	MH	4.2	51.6	1			28.5	21.3
079	Self	165_165	64_64	138_138	244_244	159_159	119_123	Herm	MH	4.0	17.2	1
080	Self	165_165	86_86	132_132	244_250	159_159	123_123	Male		4.2	24.9	1
081	Self	165_165	64_86	132_138	244_250	159_159	119_123	Herm	HM	4.0	29.3	1
082	Self	165_165	64_86	132_132	250_250	159_159	123_123	Female		3.2	10.0	0
085	Cross_H	165_165	64_80	138_138	250_250	159_178	121_123	Male		4.4	71.1	1
087	Self	165_165	64_64	138_138	250_250	159_159	119_123	Female		3.6	50.5	1
088	Cross_H	153_165	64_80	138_138	244_272	159_178	119_121	Male		4.4	145.2	1	300	36
091	Cross_M	153_165	80_86	132_138	250_272	159_159	119_121	Female		5.0	161.0	1			33.5	28.4
092	Self	165_165	64_86	132_132	244_250	159_159	119_123	Female		3.8	41.1	1
094	Self	165_165	64_86	132_138	244_244	159_159	119_119	Male		3.0	8.0	0
095	Self	165_165	64_86	132_132	244_250	159_159	123_123	Male		4.2	20.4	1
096	Self	165_165	86_86	132_132	244_250	159_159	119_123	Herm	MH	3.4	18.6	1
097	Cross_H	165_165	86_86	132_138	250_250	159_178	121_123	Female		2.4	9.5	1
098	Self	165_165	64_86	132_132	250_250	159_159	119_123	Female		4.2	53.9	1
099	Cross_H	165_165	80_86	138_138	244_272	159_178	121_123	Male		3.6	31.3	1
100	Self	165_165	86_86	132_138	250_250	159_159	123_123	Female		4.8	93.3	1			32.9	20.3
101	Self	165_165	64_64	132_138	244_250	159_159	119_119	Herm	H	4.4	61.8	1			34.0	24.3
102	Self	165_165	64_64	132_132	250_250	159_159	119_119	Herm	MH	5.6	32.4	1
103	Self	165_165	64_64	132_138	244_250	159_159	119_123	Female		4.6	41.2	1
104	Self	165_165	64_86	132_138	244_244	159_159	119_123	Male		4.8	56.6	1
106	Cross_M	165_165	80_86	132_138	244_244	159_159	119_121	Female		6.4	198.2	1
108	Self	165_165	64_64	132_132	250_250	159_159	119_123	Herm	H	4.6	57.4	1
109	Self	165_165	64_86	132_138	244_250	159_159	119_123	Herm	HM	4.8	48.3	1
110	Self	165_165	64_86	132_138	244_250	159_159	119_123	Herm	H	4.6	56.9	1			27.4	17.8
111	Self	165_165	64_86	138_138	244_244	159_159	123_123	Herm	H	4.2	37.8	0
112	Cross_M	165_165	80_86	132_134	244_250	159_159	119_121	Male		6.0	92.7	1
113	Cross_H	165_165	86_86	138_138	250_272	159_178	119_121	Herm	MH	5.8	84.7	1
114	Self	165_165	64_64	138_138	244_250	159_159	123_123	Herm	HF	4.2	41.5	0
115	Self	165_165	64_86	132_138	244_250	159_159	119_123	Herm	HF	5.2	63.7	1
116	Self	165_165	64_86	138_138	244_250	159_159	119_123	Herm	HM	3.4	7.2	1
117	Cross_H	165_165	80_86	138_138	250_272	159_178	119_121	Female		3.0	20.2	0
118	Cross_H	165_165	80_86	132_138	244_250	159_178	121_123	Herm	MH	6.0	38.2	1
119	Self	165_165	64_64	132_138	244_250	159_159	119_123	Herm	HM	3.2	32.3	1
120	Self	165_165	64_86	132_132	244_250	159_159	119_123	Herm	HM	4.8	41.4	1
121	Self	165_165	64_86	132_138	244_250	159_159	119_119	Herm	FH	4.2	34.1	1
122	Self	165_165	64_86	132_138	244_250	159_159	119_119	Female		4.0	36.6	1
123	Self	165_165	64_64	138_138	244_250	159_159	123_123	Herm	HF	3.8	12.2	1
124	Cross_M	153_165	64_80	132_132	244_272	159_159	121_123	Female		6.0	164.8	1			38.1	27.3
125	Self	165_165	64_86	132_138	244_244	159_159	119_123	Herm	MH	3.4	15.8	0
126	Self	165_165	64_64	132_132	244_244	159_159	119_123	Female		4.2	48.5	1
127	Self	165_165	64_86	138_138	244_244	159_159	123_123	Herm	H	4.6	101.7	1			33.1	17.6
128	Self	165_165	64_64	132_132	244_250	159_159	119_123	Herm	HM	3.8	47.8	1
129	Self	165_165	86_86	138_138	244_244	159_159	119_123	Herm	HM	4.0	27.8	1
130	Self	165_165	64_86	132_132	250_250	159_159	119_123	Female		3.6	11.3	0
131	Cross_M	153_165	64_80	132_132	244_272	159_159	121_123	Herm	MH	4.8	41.8	1
132	Self	165_165	86_86	132_132	244_244	159_159	119_123	Male		3.6	17.9	1
133	Cross_M	165_165	80_86	132_132	244_244	159_159	119_121	Herm	MH	5.2	73.1	1
134	Self	165_165	64_86	132_138	244_250	159_159	119_123	Herm	HM	4.2	29.6	0
135	Cross_M	165_165	64_80	132_134	244_244	159_159	119_121	Male		5.8	87.8	1
136	Self	165_165	64_64	132_138	250_250	159_159	119_123	Female		4.2	44.8	1			33.5	24.5
137	Self	165_165	64_64	132_132	244_250	159_159	119_123	Herm	MH	4.8	91.8	1
138	Self	165_165	64_64	132_138	244_250	159_159	119_123	Herm	HM	4.0	17.7	0
140	Cross_M	165_165	64_80	132_138	244_244	159_159	119_121	Male		4.4	81.0	1
141	Self	165_165	64_86	132_138	250_250	159_159	119_123	Female		3.2	12.8	1
142	Cross_H	165_165	80_86	132_138	250_272	159_178	119_121	Female		5.6	165.5	1			35.5	26.6
143	Self	165_165	64_64	132_132	250_250	159_159	119_123	Herm	MH	3.6	27.8	1
144	Self	165_165	64_86	132_138	250_250	159_159	119_123	Female		3.8	74.4	1
145	Self	165_165	64_64	132_138	244_250	159_159	119_123	Herm	HF	3.8	35.8	1
147	Self	165_165	86_86	138_138	244_250	159_159	119_123	Male		3.8	38.0	0
148	Self	165_165	64_64	132_138	244_250	159_159	119_123	Herm	MH	5.4	165.4	1	329	55
149	Self	165_165	86_86	132_138	244_250	159_159	119_123	Herm	H	4.6	41.3	1			36.8	29.0
150	Self	165_165	64_86	132_138	244_250	159_159	123_123	Herm	MH	1.8	2.7	1
151	Cross_H	153_165	80_86	138_138	250_250	159_178	119_121	Male		6.4	191.1	1	269	19
152	Self	165_165	64_86	132_132	250_250	159_159	119_123	Herm	H	4.2	74.9	1
154	Self	165_165	64_64	132_138	244_250	159_159	119_123	Female		4.2	58.0	0
155	Self	165_165	64_64	138_138	244_244	159_159	123_123	Herm	HM	4.2	44.1	1
156	Cross_H	153_165	80_86	132_138	250_250	159_178	119_121	Male		6.0	179.4	1	292	15
157	Self	165_165	64_64	138_138	250_250	159_159	119_119	Female		4.0	18.1	0
159	Self	165_165	86_86	132_132	244_250	159_159	119_123	Herm	H	4.0	35.4	1
160	Self	165_165	86_86	132_132	244_250	159_159	119_119	Herm	H	4.6	63.2	1	295	78	36.3	16.6
161	Self	165_165	64_86	132_132	244_250	159_159	123_123	Female		4.0	36.6	0
162	Self	165_165	64_86	132_132	244_250	159_159	119_123	Herm	HM	4.4	53.8	1
163	Self	165_165	64_86	132_138	244_250	159_159	119_123	Herm	HM	2.8	7.0	0
164	Self	165_165	64_64	138_138	244_250	159_159	123_123	Herm	H	4.4	54.1	0
165	Self	165_165	64_86	132_138	244_250	159_159	123_123	Male		5.2	117.0	1	284	84
166	Self	165_165	64_86	132_132	244_244	159_159	119_119	Herm	HM	4.2	70.4	1
168	Self	165_165	64_64	138_138	244_250	159_159	119_123	Female		1.8	5.4	0
169	Self	165_165	64_86	132_138	244_250	159_159	123_123	Herm	MH	4.8	46.1	1
170	Cross_H	165_165	64_80	138_138	250_272	159_178	119_121	Herm	FH	5.8	102.4	1			33.6	17.5
171	Self	165_165	86_86	132_132	244_250	159_159	119_119	Female		5.4	96.2	1
172	Cross_M	165_165	80_86	134_138	244_244	159_159	119_121	Male		6.0	69.1	1
173	Cross_M	165_165	64_80	134_138	244_250	159_159	121_123	Female		6.4	284.9	1			34.4	24.9
175	Self	165_165	64_86	132_132	244_250	159_159	119_123	Herm	HM	4.8	142.3	1	360	92
176	Self	165_165	86_86	132_138	244_250	159_159	119_123	Herm	H	5.4	96.2	1
177	Cross_H	153_165	80_86	132_138	250_250	159_178	121_123	Herm	HM	6.2	256.5	1
178	Cross_H	153_165	64_80	132_138	244_272	159_178	119_121	Herm	HM	3.0	13.7	0
181	Self	165_165	64_86	132_132	244_250	159_159	119_123	Female		4.6	106.1	1			40.6	21.9
182	Self	165_165	64_86	132_138	244_250	159_159	123_123	Herm	HF	5.8	66.1	1			41.4	19.5
184	Self	165_165	64_86	132_132	244_250	159_159	119_123	Herm	HM	4.8	99.5	1
185	Self	165_165	64_86	138_138	250_250	159_159	119_119	Female		3.2	35.5	1
186	Cross_H	165_165	64_86	138_138	244_250	159_178	121_123	Herm	H	4.8	65.0	1	335	90	40.0	23.4
187	Self	165_165	64_64	132_138	244_244	159_159	119_123	Herm	HM	3.8	11.5	1
188	Self	165_165	64_86	132_132	244_250	159_159	123_123	Herm	FH	4.6	27.6	0
189		165_165	84_86	132_138	244_272	159_159	119_121	Female		5.8	220.5	1
190	Self	165_165	64_86	132_138	244_244	159_159	123_123	Herm	HM	4.6	26.1	0
191	Self	165_165	64_86	138_138	244_250	159_159	123_123	Herm	H	3.8	15.2	0
192	Cross_M	153_165	64_80	132_132	244_244	159_159	121_123	Herm	H	5.4	88.4	1	435	48	32.6	29.1
193	Cross_M	153_165	64_80	132_134	244_272	159_159	119_121	Herm	MH	6.0	156.2	1	361	30
194	Self	165_165	64_64	132_138	244_244	159_159	119_119	Herm	FM	4.4	45.2	1
195	Self	165_165	64_86	132_138	244_250	159_159	119_123	Herm	H	4.8	63.4	0
196	Cross_M	165_165	80_86	132_132	244_244	159_159	121_123	Male		6.0	241.4	1	389	33
197	Cross_H	153_165	86_86	132_138	250_250	159_178	119_121	Male		5.0	115.6	1
199	Self	165_165	64_86	132_138	244_244	159_159	119_123	Herm	MH	3.6	50.5	1
202	Self	165_165	64_64	132_132	244_244	159_159	119_123	Male		3.6	60.5	1	328	130
204	Self	165_165	64_86	132_138	250_250	159_159	119_123	Herm	MH	3.8	87.7	1
